# Supplementary material for: Trimmomatic: a flexible trimmer for Illumina sequence data
Source: Bioinformatics. 2014 Apr 1;30(15):2114–20. doi: 10.1093/bioinformatics/btu170 (PMC4103590; doi:10.1093/bioinformatics/btu170)
Supplement: Supplementary Data [file supp_btu170_commands.txt]

#
# Common Settings
#
# Input files are dsF.fq and dsR.fq
# Reference genome is Ecoli.fa
# All commands are presumed to be in the path
# All other necessary files are assumed to be in the current directory
#
# SIZE = paired-estimate insert size limit. Set to SIZE=500 for dataset 1, SIZE=1000 for dataset 2
#


# Trimmomatic Settings: 
#
# ADAPTERS = TruSeq3-PE.fa for first dataset, or TruSeq-3-PE-2.fa for second dataset, or TruSeq-3-SE.fa to force 'simple mode' only (Supplementary table 2)
# SW = sliding window quality cutoff, values from 2-35 were tested
# S = stringency for maximum information mode, values from 0.1-0.9 (with 0.1 increments), 0.91-0.99 (with 0.01 increments) and 0.991 to 0999 (with 0.001 increments) were tested
#

# Adapters only - No quality checking
java -jar trimmomatic-0.32.jar PE -threads 8 -phred33 dsF.fq dsR.fq output_1P.fq output_1U.fq output_2P.fq output_2U.fq ILLUMINACLIP:${ADAPTERS}:2:30:12:1:true MINLEN:36

# Adapters plus Leading/Trailing quality checking
java -jar trimmomatic-0.32.jar PE -threads 8 -phred33 dsF.fq dsR.fq output_1P.fq output_1U.fq output_2P.fq output_2U.fq ILLUMINACLIP:${ADAPTERS}:2:30:12:1:true LEADING:3 TRAILING:3 MINLEN:36

# Adapters plus Sliding Window: Needs $SW
java -jar trimmomatic-0.32.jar PE -threads 8 -phred33 dsF.fq dsR.fq output_1P.fq output_1U.fq output_2P.fq output_2U.fq ILLUMINACLIP:${ADAPTERS}:2:30:12:1:true LEADING:3 TRAILING:3 SLIDINGWINDOW:4:${SW} MINLEN:36

# Adapters plus Maximum Information: Needs $S
java -jar trimmomatic-0.32.jar PE -threads 8 -phred33 dsF.fq dsR.fq output_1P.fq output_1U.fq output_2P.fq output_2U.fq ILLUMINACLIP:${ADAPTERS}:2:30:12:1:true LEADING:3 TRAILING:3 MAXINFO:40:0.${S} MINLEN:36


# AdapterRemoval Settings: 
#
# Q = quality cutoff, values from 2-35 tested
#

# No quality filtering
AdapterRemoval --file1 dsF.fq --file2 dsR.fq --output1 output_1P.fq --output2 output_2P.fq --singleton output_s.fq  --minlength 36

# Quality filtering: Needs $Q
AdapterRemoval --file1 dsF.fq --file2 dsR.fq --output1 output_1P.fq --output2 output_2P.fq --singleton output_s.fq --trimqualities --minquality ${Q} --minlength 36


# Cutadapt Settings: 
#
# Q = quality cutoff, values from 2-35 tested
#

cutadapt -a AGATCGGAAGAGCACACGTCTGAACTCCAGTCAC -q ${Q} -m 36 dsF.fq > output_1P.fq 
cutadapt -a AGATCGGAAGAGCGTCGTGTAGGGAAAGAGTGTA -q ${Q} -m 36 dsR.fq > output_2P.fq 

# EA Utils
#
# Q = quality cutoff, values from 5-39 tested
#
# ea-adapters.fa content (without leading '# '):
# >Prefix1
# TACACTCTTTCCCTACACGACGCTCTTCCGATCT
# >Suffix2
# AGATCGGAAGAGCGTCGTGTAGGGAAAGAGTGTA
# >Prefix2
# GTGACTGGAGTTCAGACGTGTGCTCTTCCGATCT
# >Suffix1
# AGATCGGAAGAGCACACGTCTGAACTCCAGTCAC


fastq-mcf -q $Q -w 4 --min-len 36 ea-adapters.fa dsF.fq -o output_1P.fq 
fastq-mcf -q $Q -w 4 --min-len 36 ea-adapters.fa dsR.fq -o output_2P.fq


# FastX Settings:
#
# Q = quality cutoff, values from 5-39 tested
#

fastx_clipper -Q 33  -a AGATCGGAAGAGCACACGTCTGAACTCCAGTCAC -i dsF.fq | fastq_quality_trimmer -Q 33 -t ${Q} -l 36 -o output_1P.fq 
fastx_clipper -Q 33  -a AGATCGGAAGAGCGTCGTGTAGGGAAAGAGTGTA -i dsR.fq | fastq_quality_trimmer -Q 33 -t ${Q} -l 36 -o output_2P.fq 


# Reaper Settings:
#
# Q = quality cutoff, values from 38 to 58 tested
# 

reaper -geom no-bc -3pa AGATCGGAAGAGCACACGTCTGAACTCCAGTCAC -i dsF.fq -clean-length 36 -basename output_1P --noqc --nozip -qqq-check ${Q}/4 
reaper -geom no-bc -3pa AGATCGGAAGAGCGTCGTGTAGGGAAAGAGTGTA -i dsR.fq -clean-length 36 -basename output_2P --noqc --nozip -qqq-check ${Q}/4 


# Scythe / Sickle
#
# Q = quality cutoff, values from 5 to 35 tested
# 
# truseq_adapters.fasta is supplied with tool
#

scythe -q sanger -a truseq_adapters.fasta dsF.fq -o scythe_1P.fq 
scythe -q sanger -a truseq_adapters.fasta dsR.fq -o scythe_2P.fq

sickle pe -f scythe_1P.fq -r scythe_2P.fq -t sanger -o output_1P.fq -p output_2P.fq -s output_s.fq -l 36 -q $Q 


#
# bowtie2 alignments
#
# Output statistics are shown directly
# 
 
# Paired data, tolerant matching
bowtie2 -X $SIZE --score-min L,-0.1,-0.1 ecoli.fa -1 output_1P.fq -2 output_2P.fq >/dev/null;

# Paired data, strict matching  
bowtie2 -X $SIZE --score-min L,-0,-0 ecoli.fa -1 output_1P.fq -2 output_2P.fq >/dev/null;  

# Paired data + 1 singleton, tolerant matching
bowtie2 -X $SIZE --score-min L,-0.1,-0.1 ecoli.fa -1 output_1P.fq -2 output_2P.fq -U output_s.fq >/dev/null;

# Paired data + 1 singleton, strict matching  
bowtie2 -X $SIZE --score-min L,-0,-0 ecoli.fa -1 output_1P.fq -2 output_2P.fq -U output_s.fq >/dev/null;  

# Paired data + 2 singletons, tolerant matching
bowtie2 -X $SIZE --score-min L,-0.1,-0.1 ecoli.fa -1 output_1P.fq -2 output_2P.fq -U output_1U.fq -U output_2U.fq >/dev/null;

# Paired data + 2 singletons, strict matching  
bowtie2 -X $SIZE --score-min L,-0,-0 ecoli.fa -1 output_1P.fq -2 output_2P.fq -U output_1U.fq -U output_2U.fq >/dev/null;  

# Paired data + 2 singletons, align as single, tolerant matching
bowtie2 -X $SIZE --score-min L,-0.1,-0.1 ecoli.fa -U output_1P.fq -U output_2P.fq -U output_1U.fq -U output_2U.fq >/dev/null;

# Paired data + 2 singletons, align as single, strict matching  
bowtie2 -X $SIZE --score-min L,-0,-0 ecoli.fa -U output_1P.fq -U output_2P.fq -U output_1U.fq -U output_2U.fq >/dev/null;  
  
  
#
# Velvet
#
# Set EXP based on 5Mbp target. Set CUT to EXP/5
#

velveth outputAsm 21 -shortPaired -fastq -separate dsF.fq dsR.fq 
velvetg outputAsm -exp_cov $EXP -cov_cutoff $CUT  
  
# Filtered dataset:  
    
velveth outputAsm 21 -shortPaired -fastq -separate output_1P.fq output_2P.fq -short2 output_1U.fq output_2U.fq
velvetg outputAsm -exp_cov $EXP -cov_cutoff $CUT  
  
  
  
#
# bwa alignments
#
# Output statistics determined by additional script

# Align, perfect match only 
bwa aln -N -n 0 ecoli.fa output.fq > output.sai

# Align, one mismatch allowed
bwa aln -N -n 1 ecoli.fa output.fq > output.sai

# Align, 4 mismatches allowed (most liberal for dataset 1)
bwa aln -n 4 ecoli.fa output.fq > output.sai

# Align, default mismatches allowed (most liberal for dataset 2, failed on dataset 1)
bwa aln ecoli.fa output.fq > output.sai  


# Generate BAM files, paired end: 

bwa sampe ecoli.fa -a $SIZE -n 1000000 -N 1000000 output_1P.sai output_2P.sai output_1P.fq output_2P.fq | samtools view -S -b -o output_P.bam -

# Generate BAM files, single end:

bwa samse ecoli.fa -n 1000000 output.sai output.fq | samtools view -S -b -o output.bam - 
  
# Sort BAM

samtools sort output.bam output.sort

# Merge BAMs 

samtools merge -f output_merged.bam output1.sort.bam output2.sort.bam

# Show stats

samtools view $i | python bamStats.py;


# bamStats.py

import sys

readCount=0
unmappedCount=0
ambiguousCount=0

for line in sys.stdin:
  readCount+=1
  tokens=line.split("\t")
  
  flags=(int)(tokens[1])
  if flags & 4 == 4:
    unmappedCount+=1
    
  for t in tokens[11:]:
    if t.startswith("XA:"):
      ambiguousCount+=1
      break
        
uniqueCount=readCount-unmappedCount-ambiguousCount  
print(str(readCount)+"\t"+str(uniqueCount)+"\t"+str(ambiguousCount)+"\t"+str(unmappedCount))
